# Supplementary material for: Characterization of gut microbiomes of household pets in the United States using a direct-to-consumer approach
Source: PLoS One. 2020 Feb 20;15(2):e0227289. doi: 10.1371/journal.pone.0227289 (PMC7032713; doi:10.1371/journal.pone.0227289)
Supplement: S1 Table — (XLSX) [file pone.0227289.s007.xlsx]

## Sheet: S1Table.Characteristics
S1 Table. Characteristics of pets in this study
	Cats		Dogs
	n	%	n	%
Gender
females	16	0.533333	45	0.483871
males	14	0.466667	48	0.516129
Age (years)
mean	6.6	--	5.3	--
standard deviation	4.97	--	3.17	--
Weight (kgs)
mean	4.6	--	13.3	--
standard deviation	1.4	--	10.4	--
Overweight status
yes	6	0.2	17	0.18
no	24	0.8	76	0.82
Activity level
active or very active	9	0.3	29	0.31
average active	9	0.3	39	0.42
not or somewhat active	12	0.4	25	0.27
Perceived overall health status
poor	1	0.03	3	0.03
fair	6	0.2	7	0.08
good	8	0.27	44	0.47
excellent	14	0.47	39	0.42
unknown	1	0.03	0	0
Pet acquisition method
breeder	8	0.27	55	0.59
rescued or adopted	17	0.57	22	0.24
other	5	0.17	16	0.17
Geographical region of residence
west	19	0.63	43	0.46
midwest	1	0.03	14	0.15
northeast	2	0.07	12	0.13
south	7	0.23	21	0.23
unknown	1	0.03	3	0.03
Home environment
rural	6	0.2	11	0.12
suburban	15	0.5	55	0.59
urban	9	0.3	27	0.29
