# Supplementary material for: Characterization of gut microbiomes of household pets in the United States using a direct-to-consumer approach
Source: PLoS One. 2020 Feb 20;15(2):e0227289. doi: 10.1371/journal.pone.0227289 (PMC7032713; doi:10.1371/journal.pone.0227289)
Supplement: S2 Table — (XLSX) [file pone.0227289.s008.xlsx]

## Sheet: S2Table.PhylumPrevalence
	Unstandardized						Standardized to median sequencing depth
Phyla	Proportion_cats	Q1=25%	Q3=75%	Proportion_dogs	Q1=25%	Q3=75%	Proportion_cats	Q1=25%	Q3=75%	Proportion_dogs	Q1=25%	Q3=75%
p__Chloroflexi	4.91753e-07	0	0	2.81906e-06	0	0	5.11974e-07	0	0	2.82156e-06	0	0
p__Bacteroidetes	0.143027	0.037337	0.224637	0.15009	0.0140032	0.225221	0.173126	0.0375376	0.224781	0.155104	0.0140133	0.225342
p__Proteobacteria	0.37472	0.0274348	0.615852	0.324358	0.026876	0.516795	0.321359	0.0274087	0.615496	0.294198	0.0268454	0.515832
p__Cyanobacteria	0.00021883	0	8.31339e-05	0.000420153	0	7.91136e-05	0.000179703	0	9.41814e-05	0.000307059	0	9.40734e-05
p__Fusobacteria	0.0158408	0.000128328	0.00511434	0.0494968	0.000224114	0.0589165	0.0174179	0.000123863	0.0051393	0.0614941	0.000188863	0.0589235
p__Firmicutes	0.384324	0.206298	0.58616	0.450718	0.220309	0.662568	0.40217	0.206698	0.586138	0.461843	0.220236	0.662607
p__Acidobacteria	6.39279e-06	0	0	4.17222e-06	0	0	5.11974e-06	0	0	3.80297e-06	0	0
p__.Thermi.	2.36041e-05	0	0	8.79548e-06	0	0	2.0479e-05	0	0	6.01114e-06	0	0
p__Actinobacteria	0.0805762	0.00910867	0.118215	0.0244506	0.00107934	0.0302055	0.0831533	0.00911149	0.118153	0.0266516	0.00105592	0.0302085
p__Tenericutes	0.000164737	0	3.38459e-05	0.000289574	0	1.46916e-05	0.000300017	0	4.7008e-05	0.000173464	0	2.35344e-05
p__Synergistetes	1.96701e-06	0	0	4.62327e-06	0	0	1.53592e-06	0	0	5.76579e-06	0	0
p__Lentisphaerae	1.96701e-06	0	0	2.02973e-06	0	0	3.07184e-06	0	0	2.20817e-06	0	0
p__Verrucomicrobia	0.00109464	2.27314e-05	0.000174654	0.00015471	1.99552e-05	0.000187551	0.00226395	2.35612e-05	0.000182452	0.000208918	2.35392e-05	0.000188396
Total	1			1			1			1
Top three phyla %	0.90207			0.925166			0.896654			0.911144
