# Supplementary material for: Characterization of gut microbiomes of household pets in the United States using a direct-to-consumer approach
Source: PLoS One. 2020 Feb 20;15(2):e0227289. doi: 10.1371/journal.pone.0227289 (PMC7032713; doi:10.1371/journal.pone.0227289)
Supplement: S4 Table — (XLSX) [file pone.0227289.s010.xlsx]

## Sheet: S4Table.RandomForests
A. Random Forest classification of individuals into respective species
Model parameters:
mtry:	70.76
Type of random forest:	classification
Number of trees:	500
No. of variables tried at each split:	674
OOB estimate of error rate:	0.0482
Confusion matrix (training dataset):
	Cat	Dog	class.error
Cat (predicted)	26	6	0.1875
Dog (predicted)	2	132	0.0149254
Confusion matrix (test dataset):
	Cat	Dog	class.error
Cat (predicted)	12	1	0.0769231
Dog (predicted)	2	57	0.0338983
Accuracy	0.9583
95% CI	(0.883, 0.9913)
B. Random Forest classification of dogs into clusters
Model parameters:
mtry:	70.76
Type of random forest:	classification
Number of trees:	500
No. of variables tried at each split:	42
OOB estimate of error rate:	0.0896
Confusion matrix (training dataset):
	Cluster1	Cluster2	Cluster3	class.error
Cluster1 (predicted)	64	0	0	0
Cluster2 (predicted)	10	31	0	0.244
Cluster3 (predicted)	2	0	27	0.0689
